# Supplementary material for: Enhanced Removal of Endocrine-Disrupting Compounds from Wastewater Using Reverse Osmosis Membrane with Titania Nanotube-Constructed Nanochannels
Source: Membranes (Basel). 2022 Sep 30;12(10):958. doi: 10.3390/membranes12100958 (PMC9609337; doi:10.3390/membranes12100958)
Supplement: Supplementary file 1 [file membranes-12-00958-s001.zip]

Archive with 1 entries (1 files):
- membranes-1930593-supplementary.pdf
